# Supplementary material for: Effectiveness of COVID-19 vaccines against Omicron and Delta hospitalisation, a test negative case-control study
Source: Nat Commun. 2022 Sep 30;13:5736. doi: 10.1038/s41467-022-33378-7 (PMC9523190; doi:10.1038/s41467-022-33378-7)
Supplement: Supplementary file 2 — Supplementary Table 17 [file 41467_2022_33378_MOESM2_ESM.xlsx]

## Sheet: main table1
Table 1: analyses to assess vaccine effectiveness against symptomatic disease and hospitalisation end points.
Analysis	Analysis name	Pillar of testing	Cases (test positive)	Controls (test negative)
1	Symptomatic disease	2	Symptomatic infection	Symptomatic infection (same as cases)
2	ECDS All - All controls	2	Symptomatic ECDS admitted	Symptomatic infection
3	ECDS All - ECDS controls	2	Symptomatic ECDS admitted	Symptomatic ECDS admitted (same as cases)
4	ECDS Respiratory coded – All controls	2	Symptomatic ECDS admitted with a Respiratory SNOMED code	Symptomatic infection
5	ECDS Respiratory coded – ECDS controls	2	Symptomatic ECDS admitted with a Respiratory SNOMED code	Symptomatic ECDS admitted with a Respiratory SNOMED code (same as cases)
6	SUS, 0 days	1 & 2	SUS admitted with a Respiratory ICD code with length of stay = 0	SUS admitted with a Respiratory ICD code with length of stay = 0(same as cases)
7	SUS, Not Primary, 1+ days	1 & 2	SUS admitted with length of stay ≥1 day and Respiratory ICD code not in primary field	SUS admitted with length of stay ≥1 day and Respiratory ICD code not in primary field (same as cases)
2022-10-08	SUS, Primary, stay 1+, 2+, 3+	1 & 2	SUS admitted, primary respiratory ICD code	SUS admitted, primary respiratory ICD code
			≥1, ≥2, ≥3 days stay	≥1, ≥2, ≥3 days stay(same as cases)
11	SUS, Primary, stay 2+, O2	1 & 2	SUS admitted, primary respiratory ICD code, ≥2 days stay, oxygen use	SUS admitted, primary respiratory ICD code, ≥2 days stay, oxygen use
				(same as cases)
12	SUS, Primary, stay 2+, O2/Vent/ICU	1 & 2	SUS admitted, Respiratory ICD code primary, ≥2 days stay, oxygen use or ventilation of ICU admission.	SUS admitted, Respiratory ICD code primary, ≥2 days stay, oxygen use or ventilation of ICU admission.
				(same as cases)

## Sheet: main table 2
Table 2: vaccine effectiveness against different hospitalisation outcomes with Omicron by dose and interval (all vaccines combined)
		Pillar 2s ECDS (ECDS controls)	Pillar 2s ECDS respiratory coded (ECDS respiratory controls)	Pillar 1/ 2 SUS All respiratory coded 0 days	Pillar 1/ 2 SUS Not primary respiratory coded	Pillar 1/ 2 SUS primary respiratory coded	Pillar 1/ 2 SUS primary respiratory coded	Pillar 1/ 2 SUS primary respiratory coded	Pillar 1/ 2 SUS primary respiratory coded & oxygen	Pillar 1/ 2 SUS primary respiratory coded & oxygen, ventilation, or ICU
					1+ days	1+ days	2+ days	3+ days	2+ days	2+ days
Age 18-64
	Interval	VE (95% CI)	VE (95% CI)	VE (95% CI)	VE (95% CI)	VE (95% CI)	VE (95% CI)	VE (95% CI)	VE (95% CI)	VE (95% CI)
Dose 1	0-27	48.5 (12.3 to 69.7)	76.0 (-1.8 to 94.3)	21.9 (-89.7 to 67.9)		40.3 (-18 to 69.8)	36.2 (-33.9 to 69.6)	40 (-40.4 to 74.4)
	28+	48.7 (32.8 to 60.8)	75.0 (50.3 to 87.4)	25.0 (-9.1 to 48.5)	16.2 (-3.7 to 32.3)	42.8 (26.3 to 55.5)	44.1 (25.6 to 58.0)	51.5 (33.2 to 64.8)	87.5 (55.6 to 96.5)	75.0 (42.4 to 89.1)
Dose 2	0-13	39.6 (-31.5 to 72.2)	50.0 (-187.1 to 91.3)	63.6 (-0.4 to 86.8)	8.3 (-152.9 to 66.7)	87.5 (59.5 to 96.1)	88.9 (58.4 to 97.0)	87.6 (53.7 to 96.7)
	14-174	54.7 (45.3 to 62.4)	73.7 (56.9 to 84.0)	46.9 (30.5 to 59.5)	29.5 (15.1 to 41.5)	71.6 (63.4 to 77.9)	69.0 (58.1 to 77.0)	72.7 (61.4 to 80.7)	79.1 (-36.9 to 96.8)	86.7 (63.6 to 95.1)
	175+	34.6 (21.7 to 45.4)	46.5 (14.2 to 66.7)	41.7 (25.3 to 54.5)	17.8 (4.4 to 29.3)	52.5 (43.3 to 60.1)	56.1 (46.4 to 64.0)	60.6 (50.7 to 68.5)	80.5 (48.7 to 92.6)	82.3 (67.7 to 90.3)
3rd dose	0-6	63.9 (52.2 to 72.8)	76.3 (50.5 to 88.7)	62.6 (40.1 to 76.7)	19.8 (-25.2 to 48.6)	70.1 (51.8 to 81.4)	74.3 (55.9 to 85.0)	77.2 (59.5 to 87.2)	77.2 (-73.6 to 97.0)	90.7 (56.0 to 98.1)
	2013-07-01	80.1 (73.5 to 85.1)	91.4 (82.7 to 95.7)	75.3 (61.1 to 84.3)	58.5 (39.3 to 71.6)	87.7 (79.9 to 92.5)	90.9 (83.2 to 95.1)	95.0 (89.1 to 97.7)
	14-34	82.4 (78.6 to 85.6)	91.4 (85.5 to 94.9)	72.7 (63.9 to 79.3)	56.2 (47.3 to 63.7)	87.8 (84.3 to 90.5)	88.6 (84.9 to 91.5)	89.8 (85.9 to 92.6)	94.2 (76.6 to 98.6)	97.1 (92.2 to 98.9)
	35-69	72.7 (67.2 to 77.2)	86.2 (77.8 to 91.5)	62.6 (52 to 70.9)	56.6 (49.6 to 62.7)	83.4 (80.0 to 86.2)	85.8 (82.4 to 88.5)	87.8 (84.3 to 90.4)	93.9 (81.6 to 97.9)	94.3 (88.9 to 97.1)
	70-104	66.9 (59.1 to 73.3)	79.5 (64.5 to 88.1)	44.8 (26.1 to 58.8)	50.2 (40 to 58.7)	76.3 (70.8 to 80.7)	80.2 (74.9 to 84.4)	80.4 (74.5 to 85)	94.0 (78.8 to 98.3)	89.9 (78.3 to 95.3)
	105+	53.6 (36.9 to 65.9)	60.7 (14.7 to 81.9)	11.7 (-36.5 to 42.9)	50.9 (34.3 to 63.3)	66.3 (53.6 to 75.5)	67.4 (53.1 to 77.4)	68.6 (52.3 to 79.4)	80.4 (-36.3 to 97.2)	75.9 (15.8 to 93.1)
Age 65+
	Interval	VE (95% CI)	VE (95% CI)	VE (95% CI)	VE (95% CI)	VE (95% CI)	VE (95% CI)	VE (95% CI)	VE (95% CI)	VE (95% CI)
Dose 1	0-27				11.7 (-118.6 to 64.3)	57.4 (-0.7 to 82.0)	43.9 (-41.0 to 77.7)	35.1 (-80.6 to 76.7)
	28+			67.5 (6.7 to 88.6)	33.2 (5.2 to 53.0)	52.3 (35.8 to 64.5)	53.4 (36.3 to 65.9)	57.6 (41.3 to 69.3)	48.3 (-169.1 to 90.0)	78.3 (43.7 to 91.7)
	14-174	77.8 (45.0 to 91.0)	90.6 (46.8 to 98.4)	55.1 (-131.8 to 91.3)	66.5 (47.1 to 78.7)	80.5 (72.2 to 86.3)	82.3 (74.3 to 87.8)	82.2 (73.7 to 87.9)	87.7 (50.9 to 96.9)	90.9 (72.6 to 97.0)
	175+	66.7 (43.4 to 80.4)	79.7 (34.4 to 93.7)	39.2 (-6.7 to 65.4)	23.5 (6.4 to 37.5)	58.4 (51.0 to 64.7)	57.7 (49.6 to 64.4)	57.8 (49.4 to 64.9)	74.0 (47.6 to 87.1)	73.4 (55.1 to 84.3)
3rd dose	0-6	85.8 (61.5 to 94.7)	97.3 (79.2 to 99.7)	85.6 (6.4 to 97.8)	38.9 (-2.6 to 63.6)	78.5 (66.8 to 86.1)	77.9 (65.3 to 85.9)	77.9 (64.7 to 86.2)	70.0 (-33.9 to 93.3)	89.2 (63.1 to 96.8)
	2013-07-01	92.3 (76.3 to 97.5)	94.8 (-7.5 to 99.8)	69.2 (-18.7 to 92.0)	62.5 (40.7 to 76.4)	82.2 (73.0 to 88.3)	84.7 (76.0 to 90.2)	84.5 (75.5 to 90.2)	86.7 (-13.9 to 98.5)	94.7 (71.6 to 99.0)
	14-34	92.4 (86.0 to 95.8)	97.9 (92.6 to 99.4)	87.4 (72.5 to 94.2)	69.3 (60.8 to 76.0)	91.3 (89.1 to 93.0)	91.3 (89.1 to 93.1)	91.4 (89.0 to 93.2)	95.9 (89.0 to 98.4)	95.8 (91.3 to 97.9)
	35-69	87.0 (79.2 to 91.8)	95.3 (87.3 to 98.3)	79.3 (65.7 to 87.5)	67.2 (60.5 to 72.8)	88.9 (87.1 to 90.6)	89.3 (87.3 to 90.9)	89.5 (87.5 to 91.2)	93.9 (88.4 to 96.8)	92.8 (88.4 to 95.6)
	70-104	84.0 (74.6 to 89.9)	94.2 (84.0 to 97.9)	67.2 (46.6 to 79.8)	59.4 (51.5 to 66.0)	87.6 (85.6 to 89.3)	88.1 (86.1 to 89.9)	88.6 (86.5 to 90.3)	93.2 (87.5 to 96.2)	92.5 (88.1 to 95.2)
	105+	76.9 (60.6 to 86.4)	90.3 (67.8 to 97.1)	59.0 (30.5 to 75.8)	56.3 (46.9 to 64.0)	84.1 (81.2 to 86.5)	85.3 (82.4 to 87.6)	86.4 (83.6 to 88.7)	90.1 (79.7 to 95.2)	86.8 (77.1 to 92.3)

## Sheet: main Figure 1
Figure 1: Vaccine effectiveness estimates with 95% confidence intervals 7+ days after a 3rd dose against symptomatic disease and different hospitalisation outcomes by age group and variant. ECDS: Emergency Care Dataset -administrative data from emergency departments. SUS: Secondary Users Service -administrative data from all secondary care which is coded on discharge.
VE post booster against Delta (age 18-64)						VE post booster against Delta (age 65+)
Analysis	VE	lo	hi			Analysis	VE	lo	hi
Symptomatic disease	94.197	94.0985	94.2937			Symptomatic disease	91.0902	90.5674	91.5841
All controls	99.1306	98.9471	99.2821			All controls	98.8491	98.6191	99.0408
ECDS controls	98.729	98.4153	98.9806			ECDS controls	98.4073	97.8402	98.8255
All controls	99.3575	99.1519	99.5133			All controls	99.0731	98.8213	99.2711
ECDS controls	99.3004	98.9665	99.5264			ECDS controls	98.6177	97.703	99.1681
0 days	93.6018	90.5788	95.6548			0 days	88.3505	81.5935	92.6271
Stay: 1+ days	87.3135	82.9714	90.5485			Stay: 1+ days	81.3513	77.7463	84.3723
Stay: 1+ days	96.3823	95.6111	97.018			Stay: 1+ days	94.4529	93.8523	94.9949
Stay: 2+ days	96.3499	95.508	97.034			Stay: 2+ days	94.4678	93.8459	95.0268
Stay: 3+ days	96.4297	95.5339	97.1458			Stay: 3+ days	94.2724	93.6008	94.8735
O2	94.3802	89.814	96.8995			O2	96.2478	94.6417	97.3726
O2/Vent/ICU	93.9334	90.6525	96.0627			O2/Vent/ICU	95.9071	94.6591	96.8635
VE post booster against Omicron (age 18-64)						VE post booster against Omicron (age 65+)
Analysis	VE	lo	hi			Analysis	VE	lo	hi
Symptomatic disease	61.9248	61.5456	62.3003			Symptomatic disease	52.2538	48.3411	55.8701
All controls	79.992	77.7857	81.9792			All controls	91.2516	88.8562	93.1321
ECDS controls	75.9145	71.6787	79.5168			ECDS controls	85.7014	77.52	90.9053
All controls	86.8958	83.8122	89.392			All controls	93.3601	90.5742	95.3226
ECDS controls	87.4367	80.7665	91.7936			ECDS controls	95.1991	87.0076	98.226
0 days	63.9114	55.0095	71.052			0 days	71.5902	54.3597	82.3157
Stay: 1+ days	55.1895	48.8696	60.7284			Stay: 1+ days	61.9611	54.8491	67.953
Stay: 1+ days	82.3129	79.2653	84.9125			Stay: 1+ days	87.7218	85.8654	89.3343
Stay: 2+ days	84.5389	81.4916	87.0846			Stay: 2+ days	88.2829	86.3982	89.9066
Stay: 3+ days	86.0932	82.9695	88.6439			Stay: 3+ days	88.738	86.8224	90.3751
O2	93.8717	84.9957	97.497			O2	93.347	88.2456	96.2344
O2/Vent/ICU	93.9655	89.3163	96.5915			O2/Vent/ICU	92.5404	88.5268	95.1499

## Sheet: main Figure 2
Figure 2: Vaccine effectiveness estimates with 95% confidence intervals against hospitalisations using ECDS by age group and manufacturer (all symptomatic controls, Omicron only)
a)18 to 64- Two doses of ChAdOx1-S with a BNT162b2 or mRNA-1273 3rd dose
	Interval	VE	lo	hi
dose2	25+	31.5912	22.3359	39.7436
dose3 PF	1	85.2153	77.8664	90.1242
	2 to 4	84.0515	80.4916	86.9619
	5 to 9	76.2666	72.3366	79.6384
	10 to14	65.6347	58.4654	71.5666
	15+	38.1609	15.9924	54.4794
dose3 MD	1	88.0787	78.2964	93.4519
	2 to 4	88.3137	84.3296	91.2848
	5 to 9	80.7184	75.5455	84.7971
	10 +	74.1137	56.2993	84.6662
b) 18-64- Two doses of BNT162b2 with a BNT162b2 or mRNA-1273 3rd dose
Primary PF
	Interval	VE	lo	hi
dose2	25+	32.9593	21.2591	42.9209
dose3 PF	1	77.4547	68.3713	83.9294
	2 to 4	82.8077	78.3566	86.3435
	5 to 9	78.6063	74.5866	81.9902
	10 to14	72.4583	67.0902	76.9508
	15+	67.6811	58.2254	74.9965
dose3 MD	1	88.4807	76.8246	94.2743
	2 to 4	87.2543	81.2279	91.3461
	5 to 9	84.5424	77.8579	89.209
	10 +	60.5592	27.6586	78.4967
c)65 and older- Two doses of ChAdOx1-S with a BNT162b2 or mRNA-1273 3rd dose
Primary AZ
	Interval	VE	lo	hi
dose2	25+	56.2863	39.6253	68.3495
dose3 PF	1	93.0231	77.4738	97.8391
	2 to 4	93.4647	89.2974	96.0093
	5 to 9	92.729	90.2845	94.5584
	10 to 14	91.0418	88.0933	93.2601
	15+	82.8842	75.381	88.1007
dose3 MD	1
	2 to 4	98.0648	92.0589	99.5284
	5 to 9	94.8846	90.0338	97.3743
	10+	89.6111	73.8322	95.8755
d)65 and older- Two doses of BNT162b2 with a BNT162b2 or mRNA-1273 3rd dose
Primary PF
	Interval	VE	lo	hi
dose2	25+	75.5938	61.3906	84.572
dose3 PF	1	90.1298	58.5579	97.6492
	2 to 4	97.4	92.8416	99.0556
	5 to 9	91.6896	88.7667	93.852
	10 to 14	90.2118	87.2247	92.5006
	15+	88.032	83.4033	91.3698
dose3 MD	1	89.0276	17.1934	98.5461
	2 to 4	91.2455	75.5079	96.8708
	5 to 9
	10+

## Sheet: main Figure 3
Figure 3: Vaccine effectiveness estimates with 95% confidence intervals against hospitalisations >=2 days and >=2 days and on oxygen/ventilated/on ICU using SUS by age group and manufacturer (all symptomatic controls, Omicron only)
18 to 64
a) Two doses of ChAdOx1-S with a BNT162b2 or mRNA-1273 third dose
Primary AZ
> 2 days						>= 2 days and O2/Vent/ICU
	Interval	VE	lo	hi			Interval	VE	lo	hi
dose2	25+	52.9599	41.7308	62.025		dose2	25+	81.8845	65.7063	90.4305
dose3 PF	1	90.2065	78.0645	95.6275		dose3 PF	1
	2 to 4	88.8876	83.801	92.377			2 to 4	96.6181	88.6559	98.9918
	5 to 9	83.8644	79.1256	87.5275			5 to 9	93.2218	85.3504	96.8638
	10 to 14	82.2433	76.2651	86.7158			10 to 14	90.6096	75.7081	96.37
	15+	69.0362	50.2749	80.7189			15+
dose3 MD	1	97.2024	86.0698	99.4382		dose3 MD	1
	2 to 4	92.9875	86.41	96.3815			2 to 4	96.0072	64.944	99.5452
	5 to 9	89.2161	82.5264	93.3447			5 to 9	95.1318	72.9091	99.1252
	10+						10+
b) Two doses of BNT162b2 with a BNT162b2 or mRNA-1273 third dose
Primary PF
> 2 days						>= 2 days and O2/Vent/ICU
	Interval	VE	lo	hi			Interval	VE	lo	hi
dose2	25+	65.0648	51.3429	74.917		dose2	25+	82.3054	45.5587	94.2489
dose3 PF	1	85.1642	47.0841	95.8405		dose3 PF	1
	2 to 4	79.6657	66.3131	87.7257			2 to 4	99.5146	90.1895	99.976
	5 to 9	86.5826	81.3337	90.3555			5 to 9	95.1265	86.6715	98.218
	10 to 14	79.2777	71.3458	85.014			10 to 14	88.0114	67.0692	95.6355
	15+	66.0032	44.483	79.1814			15+
dose3 MD	1					dose3 MD	1
	2 to 4	94.2521	85.0485	97.7903			2 to 4
	5 to 9	89.8115	77.9409	95.2942			5 to 9
	10+						10+
65 and older
c) Two doses of ChAdOx1-S with a BNT162b2 or mRNA-1273 third dose
Primary AZ
>=2 days						>= 2 days and O2/Vent/ICU
	Interval	VE	lo	hi			Interval	VE	lo	hi
dose2	25+	53.1358	43.4172	61.1852		dose2	25+	71.3618	48.5851	84.0485
dose3 PF	1	85.4011	73.4299	91.9787		dose3 PF	1	94.5987	36.1638	99.543
	2 to 4	91.3125	88.459	93.4604			2 to 4	94.9648	88.7545	97.7454
	5 to 9	89.2238	87.055	91.0293			5 to 9	93.4477	88.7932	96.169
	10 to 14	87.5819	85.2314	89.5584			10 to 14	91.8059	86.3879	95.0674
	15+	86.0674	82.5185	88.8959			15+	92.1093	83.7631	96.1654
dose3 MD	1					dose3 MD	1
	2 to 4	92.9266	87.7213	95.9252			2 to 4	99.072	85.8442	99.9392
	5 to 9	92.7454	89.1014	95.1711			5 to 9	96.2816	88.5117	98.7964
	10+	91.839	85.8632	95.2888			10+
d) Two doses of BNT162b2 with a BNT162b2 or mRNA-1273 third dose
Primary PF						Primary PF
>=2 days						>= 2 days and O2/Vent/ICU
	Interval	VE	lo	hi			Interval	VE	lo	hi
dose2	25+	65.4229	56.5736	72.4689		dose2	25+	76.7489	52.9243	88.516
dose3 PF	1	86.4236	69.0613	94.0425		dose3 PF	1	93.1739	10.0059	99.4822
	2 to 4	90.0226	85.4497	93.1584			2 to 4	95.379	80.9382	98.8798
	5 to 9	88.3789	85.7005	90.5556			5 to 9	90.1393	82.1025	94.5671
	10 to 14	88.3691	86.2255	90.1791			10 to 14	92.8246	88.1566	95.6528
	15+	85.1525	82.1455	87.653			15+	83.6886	70.5967	90.9513
dose3 MD	1	92.9301	50.1596	98.9971		dose3 MD	1
	2 to 4	92.9471	83.0315	97.0685			2 to 4
	5 to 9	90.8692	84.8354	94.5023			5 to 9
	10+	97.3452	90.7812	99.2355			10+

## Sheet: Figure S1
				Data on all negative Pillar 1 PCR tests with an NHS number and date of birth from individuals with a sample date from 25 November 2020 to 17 February 2022 were extracted.
				SUS linkage - restricted to tests with a respiratory ICD coded discharge diagnosis (any diagnosis field) where the sample was taken 1 days before and up to 2 days after the admission. Linkaged was on 21 February 2022.
	Data on all positive tests regardless of symptom status (Pillar 1 (PCR) and Pillar 2 (PCR and LFT)) and negative tests (Pillar 2 (PCR)) from symptomatic individuals with a sample date from 25 November 2020 to 17 February 2022 were extracted.
			Where participants had a positive test within +/- 14 days of another positive, the earliest PCR test was retained. Where tests were on the same day pillar 2 symptomatic tests were retained. Variant information was enriched using data from these other tests where it was missing. Other tests were then excluded.
			Positive and negative tests within 90 days of a previous positive test were excluded.
			Negative tests taken within 21 days after a positive test were excluded
			Data were restricted to tests which could be linked to the vaccination record and had an NHS number
			Linked on NHS number and DOB
			ECDS linkage: an emergency admission (not injury) within 14 days of sample date (until day of admission). Linkage was on 22 February 2022.
			SUS linkage: Pillar 2 tests-ICD respiratory discharge diagnosis (any diagnosis field) where the sample was taken 14 days before and up to 2 days after the day of admission. Pillar 1 tests- respiratory ICD coded discharge diagnosis where the sample was taken 1 days before and up to 2 days after the admission. Restricted to tests up to 2nd Feburary 2022 to account for delays in SUS data recording. …
			Only Samples from 26th April 2021 (Delta period onwards) retained
			A previous negative test that led to a hospitalisation within the previous 21 days was excluded (done separatley)
			A maximum of one negative test per person within each of the following approximate 3 month periods was selected at random: 26 April to 1 Aug 2021, 2 Aug 2021 to 21 Nov 2021, 22 Nov 2021- 2 February 2022.
			Only tests taken until February 2nd 2022 were retained to allow sufficent time for hospitalisation
			Those with unusual vaccinantion history dropped. This is i) Boosted before 13 Sep 2021 (date booster use started), ii) Boosted at <12 weeks of dose2, iii_) Four or more doses at the sample/onset date, iv) Gap between first 2 doses of <19 days, v) Mixed primary schedule at time of onset/boost, vi) Received any vaccine that is not ChAdOx1-S/BNT162b2/mRNA-1273, vii) boosted with ChAdOx1-S
			Only those where variant deemed likely to be Delta or likely to be Omicron retained*
	Dataset for Analysis		* Omicron is SGTF from 29 November 2021. Also from 10 January 2022 all cases if no sequencing/genotyping done. Delta is no SGTF from 26 April 2021 to 3 January 2022. Also all cases from 23 May-21 November 2021 if no SGTF/sequenced/genotype done. If sequencing is done then that result is used to classify the sample irrespective of S-gene status. Omicron is VOC-21NOV-01 or VUI-22JAN-01and Delta is …

## Sheet: tables S1
Table S1. Descriptive characteristics of positive and negative test results in individuals 18-64 years of age tested for SARS-CoV-2 in England for the study population
			Delta				Omicron
			Positive		Negative		Positive		Negative
			n	%	n	%	n	%	n	%
Category			52155		81821		19790		22548
Vaccination Status after vaccine	Manufacturer (primary course)	Dose
	Unvaccinated		29877	0.573	13942	0.17	5136	0.26	2822	0.125
	ChAdOx1-S	Dose 1	1825	0.035	6180	0.076	409	0.021	447	0.02
		Dose 2	13385	0.257	31027	0.379	2401	0.121	3930	0.174
		3rd dose (any)	368	0.007	5210	0.064	4578	0.231	7310	0.324
	BNT162b2	Dose 1	2672	0.051	4014	0.049	761	0.038	581	0.026
		Dose 2	3548	0.068	16820	0.206	2473	0.125	2807	0.124
		3rd dose (any)	235	0.005	3637	0.044	3708	0.187	4280	0.19
	mRNA-1273	Dose 1	187	0.004	387	0.005	66	0.003	73	0.003
		Dose 2	58	0.001	572	0.007	154	0.008	217	0.01
		3rd dose (any)	0	0	32	0	104	0.005	81	0.004
Outcomes	ECDS admissions -pillar 2 symptomatic		17232	1	19461	1	3519	1	6432	1
	ECDS admissions -pillar 2 symptomatic with respiratory code		9618	0.558	3070	0.158	782	0.222	973	0.151
	Secondary Uses Service Respiratory coded admissions (SUS)		47550	1	63781	1	17075	1	16527	1
	Secondary Uses Service Respiratory coded admissions (SUS) with 0 days length of stay		5766	0.121	7808	0.122	5626	0.329	2333	0.141
	SUS with respiratory code but NOT in primary diagnosis field with at least 1 day stay		9395	0.198	29601	0.464	7469	0.437	7308	0.442
	SUS with respiratory code as the primary diagnosis and length of stay >=1 day		32389	0.681	26372	0.413	3980	0.233	6886	0.417
	SUS with respiratory code as the primary diagnosis and length of stay >=2 days		28537	0.6	21834	0.342	2827	0.166	5568	0.337
	SUS with respiratory code as the primary diagnosis and length of stay >=3 days		25163	0.529	18193	0.285	2110	0.124	4606	0.279
	SUS >=2 days stay and primary diagnosis with oxygen use		5866	0.123	1385	0.022	222	0.013	336	0.02
	SUS >=2 days stay and primary diagnosis with oxygen use or ventilation used or in ICU		9898	0.208	2980	0.047	424	0.025	729	0.044
Testing route	Pillar 1		24007	0.46	58249	0.712	10457	0.528	15055	0.668
	Pillar 2		28148	0.54	23572	0.288	9333	0.472	7493	0.332
Gender	Female		27731	0.532	43406	0.53	13042	0.659	12064	0.535
	Male		24338	0.467	37772	0.462	6717	0.339	10317	0.458
	Missing		86	0.002	643	0.008	31	0.002	167	0.007
Age	18-19		1024	0.02	1893	0.023	545	0.028	509	0.023
	20-24		3507	0.067	4690	0.057	1838	0.093	1219	0.054
	25-29		5288	0.101	5515	0.067	2586	0.131	1588	0.07
	30-34		6479	0.124	6607	0.081	2872	0.145	1908	0.085
	35-39		6276	0.12	6683	0.082	2263	0.114	1960	0.087
	40-44		5797	0.111	6789	0.083	2000	0.101	1805	0.08
	45-49		5611	0.108	7980	0.098	1714	0.087	2172	0.096
	50-54		6153	0.118	11059	0.135	1955	0.099	3024	0.134
	55-59		6281	0.12	14123	0.173	2035	0.103	3833	0.17
	60-64		5739	0.11	16482	0.201	1982	0.1	4530	0.201
Ethnicity	Missing		3714	0.071	3938	0.048	1074	0.054	1182	0.052
	African		1597	0.031	1529	0.019	606	0.031	378	0.017
	Any other Asian background		1136	0.022	1240	0.015	397	0.02	324	0.014
	Any other Black background		869	0.017	735	0.009	224	0.011	175	0.008
	Any other White background		5296	0.102	5160	0.063	1845	0.093	1407	0.062
	Any other ethnic group		1669	0.032	1460	0.018	608	0.031	415	0.018
	Any other mixed background		501	0.01	467	0.006	173	0.009	113	0.005
	Bangladeshi or British Bangladeshi		731	0.014	636	0.008	250	0.013	147	0.007
	British, Mixed British		30215	0.579	60081	0.734	12455	0.629	16661	0.739
	Caribbean		1356	0.026	857	0.01	289	0.015	206	0.009
	Chinese		245	0.005	184	0.002	60	0.003	71	0.003
	Indian or British Indian		1522	0.029	2245	0.027	646	0.033	616	0.027
	Irish		208	0.004	590	0.007	117	0.006	157	0.007
	Pakistani or British Pakistani		2360	0.045	2006	0.025	786	0.04	528	0.023
	White and Asian		181	0.003	184	0.002	69	0.003	45	0.002
	White and Black African		191	0.004	188	0.002	66	0.003	55	0.002
	White and Black Caribbean		364	0.007	321	0.004	125	0.006	68	0.003
NHS Region	East of England		4507	0.086	7886	0.096	1799	0.091	2067	0.092
	London		8343	0.16	10895	0.133	3314	0.167	2703	0.12
	Midlands		11370	0.218	17289	0.211	4160	0.21	5060	0.224
	North East		9393	0.18	13400	0.164	3260	0.165	3813	0.169
	North West		8423	0.161	13772	0.168	3104	0.157	3669	0.163
	South East		5463	0.105	11085	0.135	2609	0.132	3146	0.14
	South West		4656	0.089	7494	0.092	1544	0.078	2090	0.093
IMD Quintiles	1		16559	0.317	24343	0.298	6103	0.308	6675	0.296
	2		12173	0.233	18626	0.228	4503	0.228	5061	0.224
	3		9193	0.176	14926	0.182	3600	0.182	4182	0.185
	4		7621	0.146	12983	0.159	2930	0.148	3697	0.164
	5		6259	0.12	10408	0.127	2552	0.129	2836	0.126
	Missing		350	0.007	535	0.007	102	0.005	97	0.004
Previously positive	No		51292	0.983	71560	0.875	17583	0.888	18748	0.831
	Yes		863	0.017	10261	0.125	2207	0.112	3800	0.169
Vaccine priority groups	Healthcare worker		1354	0.026	3216	0.039	1098	0.055	939	0.042
	CEV		8311	0.159	24526	0.3	5123	0.259	6245	0.277
	At risk		22997	0.441	51771	0.633	9967	0.504	13907	0.617
	Severely immunosuppressed		1458	0.028	4939	0.06	1550	0.078	1352	0.06

## Sheet: tables S2
Table S2: Descriptive characteristics of positive and negative test results in individuals 65 years of age and over tested for SARS-CoV-2 in England for the study population
					Delta				Omicron
					Positive		Negative		Positive		Negative
					n	%	n	%	n	%	n	%% %
Category					30427		187463		13348		49643
Vaccination Status after vaccine	Manufacturer (primary course)		Dose
	Unvaccinated				5033	0.165	6676	0.033	1452	0.011	1462	0.03
	ChAdOx1-S		Dose 1		590	0.019	5399	0.027	153	0.097	331	0.01
			Dose 2		14073	0.463	70923	0.35	1295	0.351	4057	0.08
			3rd dose (any)		921	0.03	19693	0.097	4679	0.01	20015	0.4
	BNT162b2		Dose 1		336	0.011	2237	0.011	133	0.045	256	0.01
			Dose 2		8270	0.272	58131	0.287	607	0.376	2275	0.05
			3rd dose (any)		1197	0.039	24358	0.12	5016	0.001	21227	0.43
	mRNA-1273		Dose 1		6	0	30	0	11	0	11	0
			Dose 2		1	0	15	0	2	0	8	0
			3rd dose (any)		0	0	1	0	0	0.088	1	0
Outcomes	ECDS admissions -pillar 2 symptomatic				5331	1	6059	1	1174	1	2317	1
	ECDS admissions -pillar 2 symptomatic with respiratory code				3170	0.595	1559	0.257	467	0.398	547	0.236
	Secondary Uses Service Respiratory coded admissions (SUS)				29596	1	183108	1	12250	1	47931	1
	Secondary Uses Service Respiratory coded admissions (SUS) with 0 days length of stay				989	0.033	6450	0.035	1393	0.114	2121	0.044
	SUS with respiratory code but NOT in primary diagnosis field with at least 1 day stay				5446	0.184	82963	0.453	4704	0.384	20067	0.419
	SUS with respiratory code as the primary diagnosis and length of stay >=1 day				23161	0.783	93695	0.512	6153	0.502	25743	0.537
	SUS with respiratory code as the primary diagnosis and length of stay >=2 days				21808	0.737	85806	0.469	5565	0.454	23257	0.485
	SUS with respiratory code as the primary diagnosis and length of stay >=3 days				20271	0.685	77998	0.426	5019	0.41	20796	0.434
	SUS >=2 days stay and primary diagnosis with oxygen use				3625	0.122	4092	0.022	517	0.042	1155	0.024
	SUS >=2 days stay and primary diagnosis with oxygen use or ventilation used or in ICU				6265	0.212	7146	0.039	807	0.066	1921	0.04
Testing route	Pillar 1				20659	0.679	179756	0.959	9482	0.71	46858	0.944
	Pillar 2				9768	0.321	7707	0.041	3866	0.29	2785	0.056
Gender	Female				13739	0.452	94863	0.506	6379	0.478	25660	0.517
	Male				16668	0.548	91485	0.488	6947	0.52	23756	0.479
	Missing				20	0.001	1115	0.006	22	0.002	227	0.005
Age	65-69				5515	0.181	19569	0.104	1932	0.145	5375	0.108
	70-74				6456	0.212	28250	0.151	2368	0.177	7556	0.152
	75-79				6021	0.198	33227	0.177	2540	0.19	8899	0.179
	80-84				5296	0.174	36800	0.196	2534	0.19	9906	0.2
	85-89				4255	0.14	36298	0.194	2251	0.169	9571	0.193
	>=90				2884	0.095	33319	0.178	1723	0.129	8336	0.168
Ethnicity	Missing				1412	0.046	7838	0.042	579	0.043	2221	0.045
	African				238	0.008	597	0.003	105	0.008	131	0.003
	Any other Asian background				308	0.01	1165	0.006	134	0.01	294	0.006
	Any other Black background				152	0.005	298	0.002	50	0.004	79	0.002
	Any other White background				1559	0.051	8230	0.044	684	0.051	2163	0.044
	Any other ethnic group				354	0.012	1297	0.007	145	0.011	314	0.006
	Any other mixed background				79	0.003	469	0.003	41	0.003	102	0.002
	Bangladeshi or British Bangladeshi				207	0.007	518	0.003	68	0.005	114	0.002
	British, Mixed British				23386	0.769	158305	0.844	10445	0.783	42004	0.846
	Caribbean				645	0.021	1179	0.006	248	0.019	273	0.005
	Chinese				92	0.003	244	0.001	32	0.002	57	0.001
	Indian or British Indian				797	0.026	2941	0.016	292	0.022	798	0.016
	Irish				317	0.01	2370	0.013	186	0.014	585	0.012
	Pakistani or British Pakistani				740	0.024	1671	0.009	296	0.022	428	0.009
	White and Asian				37	0.001	109	0.001	9	0.001	26	0.001
	White and Black African				24	0.001	79	0	5	0	20	0
	White and Black Caribbean				80	0.003	153	0.001	29	0.002	34	0.001
-NHS Region	East of England				2666	0.088	20728	0.111	1227	0.092	5013	0.101
	London				3670	0.121	20657	0.11	1952	0.146	4858	0.098
	Midlands				6224	0.205	37399	0.2	2643	0.198	11046	0.223
	North East				6832	0.225	29448	0.157	2501	0.187	8136	0.164
	North West				4838	0.159	28624	0.153	2180	0.163	7386	0.149
	South East				3305	0.109	30103	0.161	1859	0.139	7909	0.159
	South West				2892	0.095	20504	0.109	986	0.074	5295	0.107
IMD Quintiles	1				8146	0.268	37552	0.2	3379	0.253	9855	0.199
	2				6581	0.216	37515	0.2	2726	0.204	9933	0.2
	3				5734	0.188	38002	0.203	2626	0.197	10023	0.202
	4				5457	0.179	38607	0.206	2423	0.182	10333	0.208
	5				4441	0.146	35434	0.189	2165	0.162	9420	0.19
	Missing				68	0.002	353	0.002	29	0.002	79	0.002
Previously positive	No				29963	0.416	171099	0.239	12649	0.948	44761	0.902
	Yes				464	0.023	16364	0.026	699	0.052	4882	0.098
Vaccine priority groups	Healthcare worker				63	0.002	262	0.001	30	0.002	74	0.001
	CEV				13802	0.454	98148	0.524	7054	0.528	24200	0.487
	Severely immunosuppressed				1893	0.062	11918	0.064	1434	0.107	3598	0.072

## Sheet: tables S3
Table S3: Vaccine effectiveness (and 95% CI) at least 7 days after the third dose of COVID-19 vaccine using ECDS and secondary care hospital admission data by the Delta and Omicron variants by age group
Age 18-64	Omicron			Delta
Outcome	cases	controls	VE ≥7 days post 3rd dose	cases	controls	VE ≥7 days post 3rd dose
P2s all cases and controls	713260	827973	61.9 (61.5 to 62.3)	18686	560146	94.2 (94.1 to 94.3)
P2s ECDS (all controls)	1472	827973	80.0 (77.8 to 82.0)	115	560146	99.1 (98.9 to 99.3)
P2s ECDS (ECDS controls)	1472	3268	75.9 (71.7 to 79.5)	115	2167	98.7 (98.4 to 99.0)
P2s ECDS respiratory coded (all controls)	323	827973	86.9 (83.8 to 89.4)	54	560146	99.4 (99.2 to 99.5)
P2s ECDS respiratory coded (ECDS respiratory controls)	323	479	87.4 (80.8 to 91.8)	54	361	99.3 (99.0 to 99.5)
P1/2 SUS respiratory coded 0 days	3291	1061	63.9 (55.0 to 71.1)	36	740	93.6 (90.6 to 95.7)
P1/2 SUS 1+ days Not Primary	2201	3408	55.2 (48.9 to 60.7)	63	2425	87.3 (83.0 to 90.5)
P1/2 SUS 1+ days Primary	1436	3462	82.3 (79.3 to 84.9)	192	2658	96.4 (95.6 to 97.0)
P1/2 SUS 2+ days Primary	921	2834	84.5 (81.5 to 87.1)	173	2209	96.3 (95.5 to 97.0)
P1/2 SUS 3+ days Primary	640	2337	86.1 (83.0 to 88.6)	154	1859	96.4 (95.5 to 97.1)
P1/2 SUS 2+ days Primary & oxygen	46	168	93.9 (85.0 to 97.5)	42	133	94.4 (89.8 to 96.9)
P1/2 SUS 2+ days Primary & oxygen, ventilation, or ICU	87	368	94.0 (89.3 to 96.6)	67	297	93.9 (90.7 to 96.1)
Age 65+	Omicron			Delta
Outcome	cases	controls	VE ≥7 days post 3rd dose	cases	controls	VE ≥7 days post 3rd dose
P2s all cases and controls	102720	137812	52.3 (48.3 to 55.9)	7384	130830	91.1 (90.6 to 91.6)
P2s ECDS (all controls)	908	137812	91.3 (88.9 to 93.1)	203	130830	98.8 (98.6 to 99)
P2s ECDS (ECDS controls)	908	2034	85.7 (77.5 to 90.9)	203	1941	98.4 (97.8 to 98.8)
P2s ECDS respiratory coded (all controls)	358	137812	93.4 (90.6 to 95.3)	105	130830	99.1 (98.8 to 99.3)
P2s ECDS respiratory coded (ECDS respiratory controls)	358	481	95.2 (87.0 to 98.2)	105	521	98.6 (97.7 to 99.2)
P1/2 SUS 0 days	1203	1778	71.6 (54.4 to 82.3)	50	1568	88.4 (81.6 to 92.6)
P1/2 SUS 1+ days Not Primary	3595	16111	62.0 (54.8 to 68)	318	15966	81.4 (77.7 to 84.4)
P1/2 SUS 1+ days Primary	3934	20822	87.7 (85.9 to 89.3)	981	21215	94.5 (93.9 to 95.0)
P1/2 SUS 2+ days Primary	3501	18765	88.3 (86.4 to 89.9)	913	19259	94.5 (93.8 to 95.0)
P1/2 SUS 3+ days Primary	3109	16702	88.7 (86.8 to 90.4)	847	17266	94.3 (93.6 to 94.9)
P1/2 SUS 2+ days Primary & oxygen	287	913	93.3 (88.2 to 96.2)	145	997	96.2 (94.6 to 97.4)
P1/2 SUS 2+ days Primary & oxygen, ventilation, or ICU	451	1516	92.5 (88.5 to 95.1)	247	1642	95.9 (94.7 to 96.9)

## Sheet: tables S4
Table S4: Vaccine effectiveness (95% CI) against different hospitalisation outcomes with Delta by dose and interval (all vaccines combined)
		P2s ECDS (ECDS controls)	P2s ECDS respiratory coded (ECDS respiratory controls)	P1/2 SUS 0 days	P1/2 SUS 1+ days Not Primary	P1/2 SUS 1+ days Primary	P1/2 SUS 2+ days Primary	P1/2 SUS 3+ days Primary	P1/2 SUS 2+ days Primary & oxygen	P1/2 SUS 2+ days Primary & oxygen, ventilation, or ICU
	18-64
Dose 1	0-27	67.1 (61.8 to 71.6)	69.6 (58.4 to 77.7)	35.8 (14.8 to 51.6)	40.3 (24.8 to 52.6)	44.7 (34.3 to 53.5)	43.5 (31.1 to 53.6)	46.3 (32.8 to 57.1)	41.4 (-14.8 to 70.1)	51.0 (18.7 to 70.4)
	28+	85 (83.4 to 86.5)	89.2 (86.6 to 91.4)	65.1 (59.0 to 70.3)	54.7 (49.5 to 59.3)	82.7 (81.0 to 84.3)	82.7 (80.8 to 84.4)	83.0 (80.9 to 84.8)	83.3 (76.7 to 88.0)	82.7 (78.0 to 86.4)
Dose 2	0-13	92.8 (91.3 to 94.1)	94.6 (92.0 to 96.4)	83.4 (76.9 to 88.1)	63.2 (51.6 to 72.0)	90.5 (88.1 to 92.5)	90.8 (88.0 to 92.9)	91.1 (88.2 to 93.3)	80.0 (55.7 to 91.0)	85.0 (73.0 to 91.7)
	14-174	93.1 (92.5 to 93.6)	95.0 (94.1 to 95.8)	82.5 (80.3 to 84.4)	71.1 (68.7 to 73.2)	91.0 (90.4 to 91.5)	91.1 (90.5 to 91.7)	91.0 (90.3 to 91.7)	91.4 (89.2 to 93.1)	90.5 (88.9 to 91.9)
	175+	90.4 (89.2 to 91.5)	93.3 (91.5 to 94.7)	75.0 (69.7 to 79.3)	61.8 (56.1 to 66.7)	84.2 (82.5 to 85.7)	84.5 (82.7 to 86.1)	85.2 (83.3 to 86.8)	86.1 (80.3 to 90.2)	84.3 (79.9 to 87.7)
3rd dose	0-6	94.7 (93.3 to 95.9)	97.0 (95.4 to 98.0)	86.7 (78.2 to 91.8)	76.7 (64.6 to 84.7)	88.9 (85.7 to 91.5)	90.0 (86.7 to 92.5)	90.3 (86.8 to 92.9)	94.0 (83.9 to 97.8)	92.7 (86.1 to 96.1)
	2013-07-01	98.5 (97.7 to 99.0)	99.3 (98.6 to 99.6)	92.5 (83.9 to 96.5)	86.4 (76.9 to 92.1)	95.0 (93.1 to 96.4)	94.8 (92.6 to 96.3)	94.7 (92.4 to 96.4)	95.0 (81.4 to 98.6)	93.9 (87.2 to 97.1)
	14-34	99.0 (98.6 to 99.3)	99.5 (99.1 to 99.7)	95.3 (91.4 to 97.4)	87.3 (80.9 to 91.6)	97.5 (96.7 to 98.2)	97.4 (96.4 to 98.1)	97.6 (96.6 to 98.3)	96.0 (90.4 to 98.3)	95.2 (90.7 to 97.5)
	35-69	98.5 (97.9 to 99.0)	99.0 (98.1 to 99.4)	94.0 (88.0 to 97.0)	87.4 (77.4 to 93.0)	96.0 (94.3 to 97.2)	96.1 (94.3 to 97.3)	96.0 (94.1 to 97.4)	93.2 (83.4 to 97.3)	93.5 (86.2 to 97.0)
	70-104	98.7 (95.9 to 99.6)	99.1 (95.5 to 99.8)	71.8 (21.2 to 89.9)		89.7 (75.9 to 95.6)	91.3 (75.4 to 96.9)	91.7 (76.0 to 97.1)
	65+
Dose 1	0-27					55.1 (35.7 to 68.7)	59.2 (41.1 to 71.8)	55.0 (33.8 to 69.4)
	28+	84.5 (76.1 to 90)	89.8 (79.1 to 95)	65.4 (37.0 to 81.0)	40.3 (27.4 to 50.9)	74.7 (71.6 to 77.6)	74.5 (71.2 to 77.4)	74.2 (70.7 to 77.3)	82.3 (71.7 to 89.0)	86.7 (81.4 to 90.5)
Dose 2	0-13	85.1 (60.7 to 94.3)	81.4 (26.7 to 95.3)	66.8 (-64.5 to 93.3)	48.3 (6.8 to 71.4)	82.8 (75.0 to 88.2)	81.8 (73.3 to 87.6)	82.7 (74.0 to 88.5)	88.1 (64.4 to 96.0)	89.8 (74.5 to 95.9)
	14-174	89.6 (86.6 to 91.9)	89.1 (83.0 to 93.0)	76.0 (67.0 to 82.6)	57.7 (52.4 to 62.4)	85.7 (84.7 to 86.6)	85.6 (84.6 to 86.6)	85.7 (84.7 to 86.7)	90.1 (87.3 to 92.2)	90.5 (88.6 to 92.1)
	175+	85.0 (80.5 to 88.5)	85.1 (76.3 to 90.6)	56.6 (38.8 to 69.2)	46.7 (39.3 to 53.1)	78.2 (76.6 to 79.8)	78.3 (76.6 to 79.9)	78.1 (76.3 to 79.7)	83.9 (78.8 to 87.8)	84.9 (81.5 to 87.7)
3rd dose	0-6	91.7 (88.3 to 94.1)	91.9 (85.3 to 95.5)	81.8 (66.9 to 90.0)	54.4 (43.1 to 63.5)	86.8 (84.8 to 88.5)	86.9 (84.8 to 88.6)	86.4 (84.2 to 88.3)	93.5 (89.2 to 96.0)	92.1 (88.4 to 94.6)
	2013-07-01	97.3 (96.0 to 98.2)	97.6 (95.3 to 98.8)	77.8 (58.6 to 88.1)	71.3 (63.2 to 77.7)	88 (86.2 to 89.6)	88.6 (86.8 to 90.1)	88.3 (86.4 to 90.0)	91.6 (86.1 to 94.9)	92.3 (88.9 to 94.7)
	14-34	98.9 (98.4 to 99.3)	99.0 (98.2 to 99.4)	90.8 (83.7 to 94.8)	83.9 (80.0 to 87.1)	96.4 (95.8 to 96.9)	96.3 (95.7 to 96.8)	96.1 (95.5 to 96.6)	97.7 (96.3 to 98.5)	97.5 (96.5 to 98.3)
	35-69	98.4 (97.7 to 98.9)	98.7 (97.5 to 99.3)	90.9 (81.1 to 95.6)	85.4 (80.5 to 89.1)	95.7 (94.9 to 96.4)	95.7 (94.8 to 96.4)	95.6 (94.7 to 96.3)	96.7 (94.4 to 98.1)	96.1 (94.0 to 97.4)
	70-104	97.7 (95.5 to 98.8)	98.0 (94.6 to 99.3)		55.7 (-23.9 to 84.2)	91.2 (85.2 to 94.8)	90.2 (83.5 to 94.3)	89.7 (82.1 to 94.1)	90.0 (43.4 to 98.2)	87.0 (58.6 to 95.9)

[truncated: 12 more sheets: tables S5, tables S6, tables S7, tables S8, table S9, table S10, table S11, table S12, table S13, table S14, table S15, table S16]
